# Supplementary material for: Antibacterial, Antibiofilm, and Antioxidant Activity of 15 Different Plant-Based Natural Compounds in Comparison with Ciprofloxacin and Gentamicin
Source: Antibiotics (Basel). 2022 Aug 12;11(8):1099. doi: 10.3390/antibiotics11081099 (PMC9404727; doi:10.3390/antibiotics11081099)
Supplement: Supplementary file 1 [file antibiotics-11-01099-s001.zip]

Archive with 1 entries (1 files):
- antibiotics-1848715-supplementary.pdf
